# Supplementary material for: The Geographic Distribution of Saccharomyces cerevisiae Isolates within three Italian Neighboring Winemaking Regions Reveals Strong Differences in Yeast Abundance, Genetic Diversity and Industrial Strain Dissemination
Source: Front Microbiol. 2017 Aug 24;8:1595. doi: 10.3389/fmicb.2017.01595 (PMC5573751; doi:10.3389/fmicb.2017.01595)
Supplement: Table S2 — Weir and Cochran (1984) pairwise Fst between sampling areas and significance, calculated with Fstat. Pairwise Fst values are given in the lower triangular matrix and estimated p-values are given in the upper triangular matrix. Significance after correction of multiple tests at the 5% nominal level is indicated in bold (upper triangular matrix). NA: non-calcualted, NS: non-significant. [file Table2.XLS]

## Sheet: TableauSoucheOrFstat-pp.pvl
Table S2: Weir and Cochran (1984) pairwise Fst between sampling areas and significance, calculated with Fstat
Pairwise Fst values are given in the lower triangular matrix and estimated pvalues are given in the upper triangular matrix. Significance after correction of multiple tests at the 5% nominal level is indicated in bold (upper triangular matrix). NA: non calcualted, NS: non significant.
	Loncon	Lison	Fossalta	MottadiLivenza	AnnoneV	Susegana	Bigolino	SantoStefano	ColSanMartino	Scandolere	Campea	Colbertaldo	SanPietrodiBarbozza	ColdeRoer	Conegliano	Ogliano	Noventa	Musile	SanPolo	Salgareda	Roncadelle	Chiarano	MottadiLivenza	Mansue	TezzediPiave	SantaMariadelPiave	MarenodiPiave	PontediPiave	Negrisia	Candelu	Oderzo	Lorenzaga
Loncon	0	0.26411	0.85806	0.28085	NA	NA	0.1381	0.24194	0.687	NA	NA	0.94113	0.137	0.00776	0.04688	0.28881	0.08185	0.00544	0.02823	0.06583	0.00141	0.00474	0.17258	0.03216	0.00141	0.04093	0.2375	0.0377	0.03075	0.20333	0.0256	0.91512
Lison	0.1711	0	0.27389	0.0126	NA	NA	0.06442	0.03528	0.09839	NA	NA	0.2004	0.33911	0.00776	0.03589	0.06885	0.01663	0.01542	0.02611	0.03538	0.00282	0.0128	0.03327	0.04879	0.00302	0.02228	0.02933	0.00645	0.02732	0.06573	0.01008	0.40444
Fossalta	-0.0578	0.1604	0	0.22974	NA	NA	0.11411	0.03589	0.28599	NA	NA	0.84718	0.06754	0.00323	0.03478	0.20413	0.04093	0.00252	0.00323	0.01905	0.0003	0.00202	0.02843	0.0249	0.00151	0.01986	0.10746	0.00968	0.0249	0.05474	0.00302	0.60444
MottaL	0.0165	0.3076	0.0302	0	NA	NA	0.05565	0.15847	0.38518	NA	NA	0.81895	0.02419	0.00625	0.17762	0.77198	0.0004	0.01956	0.0005	0.23185	0.00141	0.01653	0.05554	0.00111	0.00181	0.01996	0.13639	0.03619	0.0754	0.30161	0.00817	0.49365
AnnoneV	NA	NA	NA	NA	0	NA	NA	NA	NA	NA	NA	NA	NA	NA	NA	NA	NA	NA	NA	NA	NA	NA	NA	NA	NA	NA	NA	NA	NA	NA	NA	NA
Susegana	NA	NA	NA	NA	NA	0	NA	NA	NA	NA	NA	NA	NA	NA	NA	NA	NA	NA	NA	NA	NA	NA	NA	NA	NA	NA	NA	NA	NA	NA	NA	NA
Bigolino	0.0803	0.4565	0.091	0.0783	NA	NA	0	0.11724	0.14214	NA	NA	0.2876	0.06855	0.01129	0.01361	0.2369	0.00514	0.00242	0.01028	0.21321	0.00202	0.00504	0.01563	0.00645	0.00423	0.02863	0.08458	0.01381	0.01069	0.11179	0.00403	0.14355
SantoStefano	0.0003	0.375	0.069	0.0081	NA	NA	0.0499	0	0.44093	NA	NA	0.5621	0.10554	0.0252	0.05081	0.29153	0.01341	0.09808	0.22268	0.67651	0.08579	0.07419	0.26966	0.01855	0.21512	0.10131	0.36129	0.07772	0.07893	0.62117	0.21159	0.07389
ColSanMartino	-0.0087	0.4908	0.0345	-0.0072	NA	NA	0.0476	-0.0152	0	NA	NA	0.60635	0.09647	0.03649	0.14244	0.54577	0.0381	0.04183	0.05857	0.30938	0.02712	0.0123	0.09435	0.01734	0.02419	0.08075	0.34718	0.17913	0.08105	0.17198	0.08286	0.19435
Scandolere	NA	NA	NA	NA	NA	NA	NA	NA	NA	0	NA	NA	NA	NA	NA	NA	NA	NA	NA	NA	NA	NA	NA	NA	NA	NA	NA	NA	NA	NA	NA	NA
Campea	NA	NA	NA	NA	NA	NA	NA	NA	NA	NA	0	NA	NA	NA	NA	NA	NA	NA	NA	NA	NA	NA	NA	NA	NA	NA	NA	NA	NA	NA	NA	NA
Colbertaldo	-0.0693	0.2764	-0.064	-0.0485	NA	NA	0.0054	-0.0183	-0.0161	NA	NA	0	0.07198	0.24002	0.16603	0.83165	0.02802	0.12026	0.02893	0.30353	0.03518	0.00897	0.10565	0.02288	0.02248	0.1001	0.5245	0.25958	0.09385	0.08558	0.02984	0.73841
SanPietrodiBarbozza	0.284	0.9375	0.3618	0.2672	NA	NA	0.4351	0.2303	0.3819	NA	NA	0.3292	0	0.01875	0.03518	0.06815	0.07208	0.01331	0.02681	0.03246	0.00302	0.0122	0.07339	0.05131	0.00645	0.02036	0.05484	0.00665	0.02722	0.26966	0.03155	0.30333
ColdeRoer	0.063	0.378	0.1072	0.0329	NA	NA	0.1163	0.0221	0.0496	NA	NA	0.018	0.2933	0	0.03125	0.64778	0.0001	0.00081	0.0001	0.00544	0.0002	0.0001	0.00242	0.0002	0.0001	0.00212	0.00685	0.05091	0.00413	0.0381	0.0002	0.00595
Conegliano	0.0845	0.4696	0.1168	0.0336	NA	NA	0.177	0.0522	0.0488	NA	NA	0.0467	0.3306	0.0541	0	0.29466	0.00333	0.00706	0.00202	0.01452	0.00655	0.0003	0.00958	0.00232	0.00101	0.00171	0.09526	0.15101	0.25504	0.05978	0.0126	0.01331
Ogliano	0.0327	0.4798	0.0647	-0.0279	NA	NA	0.0584	0.0237	-0.0248	NA	NA	-0.0575	0.4291	-0.0095	0.0062	0	0.00877	0.00353	0.01431	0.18448	0.06603	0.01734	0.05655	0.01381	0.0369	0.05938	0.37268	0.72268	0.20242	0.22944	0.05554	0.13246
Noventa	0.1486	0.4369	0.1986	0.1964	NA	NA	0.2407	0.1308	0.2033	NA	NA	0.1873	0.3369	0.1858	0.2069	0.2478	0	0.0001	0.00101	0.00343	0.0001	0.0001	0.00252	0.00131	0.0001	0.00212	0.00333	0.0001	0.00141	0.04163	0.0001	0.07319
Musile	0.0519	0.3699	0.0941	0.0288	NA	NA	0.113	0.0014	0.0318	NA	NA	0.012	0.2553	0.0359	0.0521	0.0772	0.176	0	0.0004	0.00313	0.0001	0.0002	0.00444	0.0006	0.0003	0.00847	0.0247	0.0005	0.00151	0.02611	0.0004	0.00786
SanPolo	0.1139	0.4247	0.1799	0.1404	NA	NA	0.1796	0.0529	0.1361	NA	NA	0.1096	0.3369	0.134	0.1748	0.179	0.2437	0.1207	0	0.06704	0.0001	0.0004	0.01149	0.01593	0.00121	0.0131	0.00595	0.0002	0.00212	0.03115	0.00081	0.03387
Salgareda	0.0772	0.4883	0.1413	0.0297	NA	NA	0.0448	-0.0328	0.02	NA	NA	0.0248	0.3964	0.0823	0.1225	0.0537	0.2362	0.075	0.1509	0	0.10202	0.08589	0.15524	0.02601	0.19466	0.07641	0.2124	0.02974	0.013	0.13155	0.20192	0.0379
Roncadelle	0.0826	0.4004	0.1517	0.043	NA	NA	0.1139	0.0048	0.0549	NA	NA	0.054	0.2888	0.0476	0.0858	0.0672	0.1808	0.0595	0.1389	0.027	0	0.0003	0.0001	0.0001	0.0001	0.03004	0.01109	0.01401	0.00817	0.07198	0.02147	0.02944
Chiarano	0.1323	0.4783	0.1712	0.0509	NA	NA	0.1576	0.0406	0.1146	NA	NA	0.1093	0.3467	0.1108	0.163	0.1022	0.2412	0.1125	0.2178	0.0822	0.0604	0	0.01905	0.0006	0.00071	0.0005	0.00575	0.00071	0.00111	0.22702	0.00192	0.03639
MottadiLivenza	0.0393	0.43	0.1131	0.0465	NA	NA	0.1741	-0.0045	0.0973	NA	NA	0.0479	0.3231	0.0782	0.1094	0.1075	0.1961	0.0495	0.1719	0.0993	0.0851	0.1038	0	0.12177	0.00696	0.00171	0.05544	0.00262	0.00343	0.04063	0.00151	0.05827
Mansue	0.1829	0.5513	0.2268	0.1519	NA	NA	0.3082	0.1142	0.2455	NA	NA	0.1778	0.4885	0.1976	0.2469	0.2738	0.3031	0.1722	0.2189	0.2335	0.2049	0.2328	0.0708	0	0.0003	0.00292	0.00403	0.0001	0.00121	0.03216	0.0004	0.03407
TezzediPiave	0.0902	0.4135	0.1442	0.0495	NA	NA	0.1372	0.0011	0.06	NA	NA	0.0651	0.2914	0.082	0.1005	0.0751	0.1967	0.0658	0.1389	0.04	0.0444	0.0958	0.0871	0.1885	0	0.00141	0.00847	0.00101	0.0006	0.0122	0.00716	0.00403
SantaMariadelPiave	0.0804	0.4337	0.1169	0.0658	NA	NA	0.0948	0.0336	0.0698	NA	NA	0.0442	0.3783	0.073	0.1579	0.0814	0.2241	0.064	0.1427	0.033	0.0496	0.1211	0.1388	0.2729	0.0844	0	0.02944	0.00877	0.0128	0.10232	0.00867	0.05958
MarenodiPiave	0.0436	0.4012	0.0779	0.0284	NA	NA	0.0934	-0.0014	-0.0001	NA	NA	-0.0049	0.2836	0.0687	0.0534	0.0388	0.2111	0.0338	0.1366	0.0445	0.0542	0.0918	0.0555	0.1813	0.0586	0.0935	0	0.09556	0.10716	0.33659	0.02933	0.10383
PontediPiave	0.0577	0.3967	0.1082	0.0225	NA	NA	0.1229	0.0121	0.0103	NA	NA	0.0203	0.2998	0.0194	0.0177	-0.0318	0.194	0.063	0.1504	0.0675	0.0279	0.0799	0.0841	0.2047	0.0496	0.0848	0.0282	0	0.13619	0.08952	0.00625	0.00554
Negrisia	0.1306	0.5076	0.1481	0.0672	NA	NA	0.2146	0.0648	0.0862	NA	NA	0.0793	0.3868	0.1071	0.0414	0.0605	0.2505	0.1039	0.2213	0.1617	0.1071	0.1569	0.1476	0.2643	0.1182	0.1709	0.0559	0.04	0	0.05746	0.01139	0.04869
Candelu	0.0424	0.4619	0.0917	0.0168	NA	NA	0.0828	-0.0143	0.0288	NA	NA	0.0315	0.2381	0.037	0.0847	0.0268	0.1537	0.0414	0.1228	0.0601	0.0438	0.0345	0.0858	0.2259	0.0727	0.0256	0.0259	0.0359	0.1369	0	0.04052	0.40806
Oderzo	0.0722	0.4418	0.1681	0.0625	NA	NA	0.1658	-0.0079	0.0452	NA	NA	0.0764	0.2923	0.0879	0.0909	0.0793	0.2314	0.0803	0.1621	0.0052	0.0344	0.0874	0.1188	0.241	0.0348	0.0869	0.0612	0.0465	0.1159	0.0708	0	0.08659
Lorenzaga	-0.1214	0.0959	-0.0513	-0.0185	NA	NA	0.0862	0.0172	0.0455	NA	NA	-0.0685	0.3217	0.0627	0.1056	0.036	0.1621	0.0543	0.1129	0.104	0.0694	0.0945	0.0843	0.2002	0.0971	0.0666	0.061	0.0768	0.1319	0.0069	0.086	0
P-values obtained after : 9920 permutations
Indicative adjusted nominal level (5%) for multiple comparisons is : 0.000101
