# Supplementary material for: The Geographic Distribution of Saccharomyces cerevisiae Isolates within three Italian Neighboring Winemaking Regions Reveals Strong Differences in Yeast Abundance, Genetic Diversity and Industrial Strain Dissemination
Source: Front Microbiol. 2017 Aug 24;8:1595. doi: 10.3389/fmicb.2017.01595 (PMC5573751; doi:10.3389/fmicb.2017.01595)
Supplement: Table S5 — Genotypes scored for each strain. [file Table5.XLSX]

## Sheet: Feuil1
Table S5 : Genotypes scored for each strain
Strain	Locus	Allele_SizeBin
6662	C10	164
6662	C10	164
6662	C11	179
6662	C11	185
6662	C11	195
6662	C2	152
6662	C2	161
6662	C2	167
6662	C2	173
6662	C3	126
6662	C3	126
6662	C4	304
6662	C4	304
6662	C5	114
6662	C5	114
6662	C6	112
6662	C6	112
6662	C7	268
6662	C7	280
6662	C7	295
6662	C8	121
6662	C8	127
6662	C9	101
6662	C9	107
6662	D1	134
6662	D1	146
6662	D2	150
6662	D2	162
6662	D7	135
6662	D7	135
6662	GAG	275
6662	GAG	284
6662	SCAAT2	358
6662	SCAAT2	367
6662	SCAAT2	370
6662	SCAAT3	244
6662	SCAAT3	268
6662	SCAAT6	265
6662	SCAAT6	286
6662	SCAAT6	289
6662	YLL079	279
6662	YLL079	297
AWRI1631	C10	206
AWRI1631	C10	206
AWRI1631	C11	211
AWRI1631	C11	211
AWRI1631	C2	164
AWRI1631	C2	164
AWRI1631	C3	120
AWRI1631	C3	120
AWRI1631	C4	256
AWRI1631	C4	256
AWRI1631	C5	116
AWRI1631	C5	116
AWRI1631	C6	108
AWRI1631	C6	108
AWRI1631	C7	301
AWRI1631	C7	301
AWRI1631	C8	145
AWRI1631	C8	145
AWRI1631	C9	95
AWRI1631	C9	95
AWRI1631	D1	125
AWRI1631	D1	125
AWRI1631	D2	156
AWRI1631	D2	156
AWRI1631	D7	117
AWRI1631	D7	117
AWRI1631	GAG	371
AWRI1631	GAG	371
AWRI1631	SCAAT2	370
AWRI1631	SCAAT2	370
AWRI1631	SCAAT3	241
AWRI1631	SCAAT3	241
AWRI1631	SCAAT6	262
AWRI1631	SCAAT6	262
AWRI1631	YLL079	299
AWRI1631	YLL079	299
AWRI796	C10	212
AWRI796	C10	212
AWRI796	C11	213
AWRI796	C11	213
AWRI796	C2	167
AWRI796	C2	167
AWRI796	C3	123
AWRI796	C3	123
AWRI796	C4	256
AWRI796	C4	256
AWRI796	C5	116
AWRI796	C5	116
AWRI796	C6	110
AWRI796	C6	110
AWRI796	C7	283
AWRI796	C7	283
AWRI796	C8	151
AWRI796	C8	151
AWRI796	C9	92
AWRI796	C9	92
AWRI796	D1	125
AWRI796	D1	125
AWRI796	D2	150
AWRI796	D2	150
AWRI796	D7	117
AWRI796	D7	117
AWRI796	GAG	320
AWRI796	GAG	320
AWRI796	SCAAT2	373
AWRI796	SCAAT2	373
AWRI796	SCAAT3	250
AWRI796	SCAAT3	250
AWRI796	SCAAT6	265
AWRI796	SCAAT6	265
AWRI796	YLL079	301
AWRI796	YLL079	301
BC187	C10	185
BC187	C10	185
BC187	C11	205
BC187	C11	205
BC187	C2	164
BC187	C2	164
BC187	C3	126
BC187	C3	135
BC187	C4	259
BC187	C4	259
BC187	C5	120
BC187	C5	130
BC187	C6	114
BC187	C6	114
BC187	C7	298
BC187	C7	298
BC187	C8	145
BC187	C8	145
BC187	C9	95
BC187	C9	95
BC187	D1	125
BC187	D1	125
BC187	D2	177
BC187	D2	177
BC187	D7	117
BC187	D7	117
BC187	GAG	296
BC187	GAG	320
BC187	SCAAT2	367
BC187	SCAAT2	367
BC187	SCAAT3	241
BC187	SCAAT3	241
BC187	SCAAT6	262
BC187	SCAAT6	262
BC187	YLL079	281
BC187	YLL079	281
BLA.GRCR	C10	221
BLA.GRCR	C10	221
BLA.GRCR	C11	193
BLA.GRCR	C11	209
BLA.GRCR	C2	167
BLA.GRCR	C2	167
BLA.GRCR	C3	108
BLA.GRCR	C3	108
BLA.GRCR	C4	256
BLA.GRCR	C4	298
BLA.GRCR	C5	134
BLA.GRCR	C5	142
BLA.GRCR	C6	108
BLA.GRCR	C6	108
BLA.GRCR	C7	274
BLA.GRCR	C7	301
BLA.GRCR	C8	139
BLA.GRCR	C8	151
BLA.GRCR	C9	95
BLA.GRCR	C9	95
BLA.GRCR	D1	125
BLA.GRCR	D1	125
BLA.GRCR	D2	150
BLA.GRCR	D2	150
BLA.GRCR	D7	117
BLA.GRCR	D7	117
BLA.GRCR	GAG	305
BLA.GRCR	GAG	305
BLA.GRCR	SCAAT2	367
BLA.GRCR	SCAAT2	376
BLA.GRCR	SCAAT3	253
BLA.GRCR	SCAAT3	253
BLA.GRCR	SCAAT6	262
BLA.GRCR	SCAAT6	262
BLA.GRCR	YLL079	307
BLA.GRCR	YLL079	307
CLB219w	C10	167
CLB219w	C10	191
CLB219w	C11	185
CLB219w	C11	185
CLB219w	C2	164
CLB219w	C2	164
CLB219w	C3	108
CLB219w	C3	108
CLB219w	C4	265
CLB219w	C4	265
CLB219w	C5	118
CLB219w	C5	118
CLB219w	C6	108
CLB219w	C6	116
CLB219w	C7	253
CLB219w	C7	301
CLB219w	C8	145
CLB219w	C8	145
CLB219w	C9	95
CLB219w	C9	95
CLB219w	D1	125
CLB219w	D1	128
CLB219w	D2	147
CLB219w	D2	147
CLB219w	D7	117
CLB219w	D7	117
CLB219w	GAG	272
CLB219w	GAG	272
CLB219w	SCAAT2	370
CLB219w	SCAAT2	370
CLB219w	SCAAT3	247
CLB219w	SCAAT3	247
CLB219w	SCAAT6	259
CLB219w	SCAAT6	259
CLB219w	YLL079	281
CLB219w	YLL079	281
Clib382	C10	221
Clib382	C10	221
Clib382	C11	221
Clib382	C11	221
Clib382	C2	191
Clib382	C2	191
Clib382	C3	123
Clib382	C3	123
Clib382	C4	250
Clib382	C4	250
Clib382	C5	132
Clib382	C5	132
Clib382	C6	106
Clib382	C6	106
Clib382	C7	271
Clib382	C7	271
Clib382	C8	145
Clib382	C8	145
Clib382	C9	98
Clib382	C9	98
Clib382	D1	137
Clib382	D1	137
Clib382	D2	-1
Clib382	D2	-1
Clib382	D7	115
Clib382	D7	115
Clib382	GAG	326
Clib382	GAG	326
Clib382	SCAAT2	376
Clib382	SCAAT2	376
Clib382	SCAAT3	-1
Clib382	SCAAT3	-1
Clib382	SCAAT6	262
Clib382	SCAAT6	262
Clib382	YLL079	299
Clib382	YLL079	299
D47	C10	233
D47	C10	233
D47	C11	185
D47	C11	193
D47	C2	161
D47	C2	161
D47	C3	120
D47	C3	120
D47	C4	247
D47	C4	247
D47	C5	114
D47	C5	178
D47	C6	108
D47	C6	108
D47	C7	253
D47	C7	253
D47	C8	139
D47	C8	139
D47	C9	92
D47	C9	92
D47	D1	125
D47	D1	125
D47	D2	150
D47	D2	150
D47	D7	117
D47	D7	117
D47	GAG	287
D47	GAG	287
D47	SCAAT2	364
D47	SCAAT2	379
D47	SCAAT3	247
D47	SCAAT3	247
D47	SCAAT6	262
D47	SCAAT6	262
D47	YLL079	291
D47	YLL079	297
DBVPG1106	C10	203
DBVPG1106	C10	203
DBVPG1106	C11	207
DBVPG1106	C11	207
DBVPG1106	C2	152
DBVPG1106	C2	164
DBVPG1106	C3	120
DBVPG1106	C3	120
DBVPG1106	C4	259
DBVPG1106	C4	259
DBVPG1106	C5	138
DBVPG1106	C5	138
DBVPG1106	C6	108
DBVPG1106	C6	108
DBVPG1106	C7	310
DBVPG1106	C7	310
DBVPG1106	C8	145
DBVPG1106	C8	145
DBVPG1106	C9	95
DBVPG1106	C9	95
DBVPG1106	D1	116
DBVPG1106	D1	125
DBVPG1106	D2	138
DBVPG1106	D2	138
DBVPG1106	D7	117
DBVPG1106	D7	117
DBVPG1106	GAG	296
DBVPG1106	GAG	296
DBVPG1106	SCAAT2	376
DBVPG1106	SCAAT2	376
DBVPG1106	SCAAT3	265
DBVPG1106	SCAAT3	265
DBVPG1106	SCAAT6	262
DBVPG1106	SCAAT6	262
DBVPG1106	YLL079	291
DBVPG1106	YLL079	291
DBVPG6040	C10	131
DBVPG6040	C10	131
DBVPG6040	C11	189
DBVPG6040	C11	209
DBVPG6040	C2	155
DBVPG6040	C2	167
DBVPG6040	C3	99
DBVPG6040	C3	99
DBVPG6040	C4	322
DBVPG6040	C4	322
DBVPG6040	C5	112
DBVPG6040	C5	112
DBVPG6040	C6	92
DBVPG6040	C6	94
DBVPG6040	C7	271
DBVPG6040	C7	283
DBVPG6040	C8	127
DBVPG6040	C8	142
DBVPG6040	C9	89
DBVPG6040	C9	89
DBVPG6040	D1	137
DBVPG6040	D1	137
DBVPG6040	D2	183
DBVPG6040	D2	183
DBVPG6040	D7	117
DBVPG6040	D7	117
DBVPG6040	GAG	302
DBVPG6040	GAG	308
DBVPG6040	SCAAT2	364
DBVPG6040	SCAAT2	376
DBVPG6040	SCAAT3	244
DBVPG6040	SCAAT3	244
DBVPG6040	SCAAT6	268
DBVPG6040	SCAAT6	292
DBVPG6040	YLL079	305
DBVPG6040	YLL079	305
QA23	C10	200
QA23	C10	251
QA23	C11	183
QA23	C11	207
QA23	C2	164
QA23	C2	167
QA23	C3	114
QA23	C3	120
QA23	C4	301
QA23	C4	304
QA23	C5	116
QA23	C5	124
QA23	C6	108
QA23	C6	114
QA23	C7	253
QA23	C7	283
QA23	C8	136
QA23	C8	142
QA23	C9	92
QA23	C9	92
QA23	D1	122
QA23	D1	125
QA23	D2	150
QA23	D2	159
QA23	D7	117
QA23	D7	117
QA23	GAG	320
QA23	GAG	320
QA23	SCAAT2	370
QA23	SCAAT2	370
QA23	SCAAT3	343
QA23	SCAAT3	343
QA23	SCAAT6	256
QA23	SCAAT6	262
QA23	YLL079	281
QA23	YLL079	293
DV10	C10	200
DV10	C10	251
DV10	C11	183
DV10	C11	207
DV10	C2	164
DV10	C2	167
DV10	C3	114
DV10	C3	114
DV10	C4	304
DV10	C4	304
DV10	C5	116
DV10	C5	124
DV10	C6	108
DV10	C6	114
DV10	C7	283
DV10	C7	295
DV10	C8	142
DV10	C8	142
DV10	C9	92
DV10	C9	92
DV10	D1	122
DV10	D1	125
DV10	D2	150
DV10	D2	159
DV10	D7	117
DV10	D7	117
DV10	GAG	314
DV10	GAG	320
DV10	SCAAT2	370
DV10	SCAAT2	370
DV10	SCAAT3	250
DV10	SCAAT3	370
DV10	SCAAT6	256
DV10	SCAAT6	262
DV10	YLL079	281
DV10	YLL079	293
UC5	C10	188
UC5	C10	188
UC5	C11	193
UC5	C11	193
UC5	C2	164
UC5	C2	164
UC5	C3	96
UC5	C3	96
UC5	C4	339
UC5	C4	339
UC5	C5	114
UC5	C5	114
UC5	C6	98
UC5	C6	98
UC5	C7	292
UC5	C7	292
UC5	C8	127
UC5	C8	127
UC5	C9	95
UC5	C9	95
UC5	D1	134
UC5	D1	134
UC5	D2	147
UC5	D2	147
UC5	D7	117
UC5	D7	117
UC5	GAG	410
UC5	GAG	410
UC5	SCAAT2	373
UC5	SCAAT2	373
UC5	SCAAT3	244
UC5	SCAAT3	244
UC5	SCAAT6	277
UC5	SCAAT6	277
UC5	YLL079	295
UC5	YLL079	295
V.PR.BL	C10	191
V.PR.BL	C10	191
V.PR.BL	C11	185
V.PR.BL	C11	211
V.PR.BL	C2	167
V.PR.BL	C2	167
V.PR.BL	C3	123
V.PR.BL	C3	123
V.PR.BL	C4	253
V.PR.BL	C4	253
V.PR.BL	C5	114
V.PR.BL	C5	114
V.PR.BL	C6	106
V.PR.BL	C6	106
V.PR.BL	C7	295
V.PR.BL	C7	295
V.PR.BL	C8	139
V.PR.BL	C8	151
V.PR.BL	C9	92
V.PR.BL	C9	95
V.PR.BL	D1	125
V.PR.BL	D1	125
V.PR.BL	D2	150
V.PR.BL	D2	150
V.PR.BL	D7	155
V.PR.BL	D7	155
V.PR.BL	GAG	287
V.PR.BL	GAG	287
V.PR.BL	SCAAT2	373
V.PR.BL	SCAAT2	373
V.PR.BL	SCAAT3	256
V.PR.BL	SCAAT3	265
V.PR.BL	SCAAT6	262
V.PR.BL	SCAAT6	262
V.PR.BL	YLL079	295
V.PR.BL	YLL079	295
VIC17ES	C10	266
VIC17ES	C10	266
VIC17ES	C11	191
VIC17ES	C11	191
VIC17ES	C2	161
VIC17ES	C2	161
VIC17ES	C3	120
VIC17ES	C3	120
VIC17ES	C4	253
VIC17ES	C4	253
VIC17ES	C5	142
VIC17ES	C5	142
VIC17ES	C6	106
VIC17ES	C6	106
VIC17ES	C7	295
VIC17ES	C7	295
VIC17ES	C8	151
VIC17ES	C8	151
VIC17ES	C9	89
VIC17ES	C9	89
VIC17ES	D1	125
VIC17ES	D1	125
VIC17ES	D2	159
VIC17ES	D2	159
VIC17ES	D7	117
VIC17ES	D7	117
VIC17ES	GAG	275
VIC17ES	GAG	275
VIC17ES	SCAAT2	352
VIC17ES	SCAAT2	352
VIC17ES	SCAAT3	262
VIC17ES	SCAAT3	262
VIC17ES	SCAAT6	262
VIC17ES	SCAAT6	262
VIC17ES	YLL079	283
VIC17ES	YLL079	283
VIN13	C10	200
VIN13	C10	242
VIN13	C11	185
VIN13	C11	207
VIN13	C2	161
VIN13	C2	167
VIN13	C3	114
VIN13	C3	114
VIN13	C4	250
VIN13	C4	304
VIN13	C5	114
VIN13	C5	116
VIN13	C6	108
VIN13	C6	108
VIN13	C7	274
VIN13	C7	277
VIN13	C8	136
VIN13	C8	142
VIN13	C9	92
VIN13	C9	95
VIN13	D1	122
VIN13	D1	125
VIN13	D2	150
VIN13	D2	159
VIN13	D7	117
VIN13	D7	117
VIN13	GAG	287
VIN13	GAG	320
VIN13	SCAAT2	370
VIN13	SCAAT2	373
VIN13	SCAAT3	250
VIN13	SCAAT3	262
VIN13	SCAAT6	262
VIN13	SCAAT6	262
VIN13	YLL079	293
VIN13	YLL079	297
VL3	C10	227
VL3	C10	233
VL3	C11	207
VL3	C11	207
VL3	C2	161
VL3	C2	164
VL3	C3	114
VL3	C3	120
VL3	C4	250
VL3	C4	259
VL3	C5	114
VL3	C5	128
VL3	C6	108
VL3	C6	108
VL3	C7	295
VL3	C7	298
VL3	C8	136
VL3	C8	142
VL3	C9	95
VL3	C9	95
VL3	D1	125
VL3	D1	146
VL3	D2	150
VL3	D2	150
VL3	D7	117
VL3	D7	117
VL3	GAG	287
VL3	GAG	287
VL3	SCAAT2	367
VL3	SCAAT2	373
VL3	SCAAT3	247
VL3	SCAAT3	265
VL3	SCAAT6	262
VL3	SCAAT6	265
VL3	YLL079	287
VL3	YLL079	297
VRB	C10	185
VRB	C10	185
VRB	C11	193
VRB	C11	193
VRB	C2	164
VRB	C2	164
VRB	C3	120
VRB	C3	120
VRB	C4	250
VRB	C4	250
VRB	C5	148
VRB	C5	148
VRB	C6	108
VRB	C6	108
VRB	C7	274
VRB	C7	274
VRB	C8	151
VRB	C8	151
VRB	C9	92
VRB	C9	92
VRB	D1	125
VRB	D1	125
VRB	D2	150
VRB	D2	150
VRB	D7	117
VRB	D7	117
VRB	GAG	287
VRB	GAG	287
VRB	SCAAT2	373
VRB	SCAAT2	373
VRB	SCAAT3	250
VRB	SCAAT3	250
VRB	SCAAT6	262
VRB	SCAAT6	262
VRB	YLL079	295
VRB	YLL079	295
EC1118	C10	200
EC1118	C10	251
EC1118	C11	183
EC1118	C11	207
EC1118	C2	164
EC1118	C2	167
EC1118	C3	114
EC1118	C3	120
EC1118	C4	304
EC1118	C4	304
EC1118	C5	116
EC1118	C5	124
EC1118	C6	108
EC1118	C6	114
EC1118	C7	283
EC1118	C7	286
EC1118	C8	136
EC1118	C8	142
EC1118	C9	92
EC1118	C9	92
EC1118	D1	122
EC1118	D1	125
EC1118	D2	150
EC1118	D2	159
EC1118	D7	117
EC1118	D7	117
EC1118	GAG	314
EC1118	GAG	320
EC1118	SCAAT2	370
EC1118	SCAAT2	370
EC1118	SCAAT3	250
EC1118	SCAAT3	343
EC1118	SCAAT6	256
EC1118	SCAAT6	262
EC1118	YLL079	281
EC1118	YLL079	293
F15	C10	212
F15	C10	212
F15	C11	209
F15	C11	209
F15	C2	167
F15	C2	167
F15	C3	123
F15	C3	123
F15	C4	256
F15	C4	256
F15	C5	136
F15	C5	136
F15	C6	106
F15	C6	106
F15	C7	274
F15	C7	274
F15	C8	151
F15	C8	151
F15	C9	95
F15	C9	95
F15	D1	125
F15	D1	125
F15	D2	150
F15	D2	150
F15	D7	117
F15	D7	117
F15	GAG	335
F15	GAG	335
F15	SCAAT2	373
F15	SCAAT2	373
F15	SCAAT3	247
F15	SCAAT3	247
F15	SCAAT6	262
F15	SCAAT6	262
F15	YLL079	295
F15	YLL079	295
FR95	C10	206
FR95	C10	206
FR95	C11	185
FR95	C11	185
FR95	C2	167
FR95	C2	167
FR95	C3	120
FR95	C3	123
FR95	C4	256
FR95	C4	256
FR95	C5	114
FR95	C5	114
FR95	C6	108
FR95	C6	108
FR95	C7	253
FR95	C7	277
FR95	C8	148
FR95	C8	148
FR95	C9	92
FR95	C9	95
FR95	D1	125
FR95	D1	125
FR95	D2	150
FR95	D2	150
FR95	D7	117
FR95	D7	117
FR95	GAG	287
FR95	GAG	287
FR95	SCAAT2	370
FR95	SCAAT2	370
FR95	SCAAT3	256
FR95	SCAAT3	256
FR95	SCAAT6	262
FR95	SCAAT6	265
FR95	YLL079	295
FR95	YLL079	295
JAY270	C10	164
JAY270	C10	164
JAY270	C11	205
JAY270	C11	205
JAY270	C2	167
JAY270	C2	167
JAY270	C3	120
JAY270	C3	123
JAY270	C4	256
JAY270	C4	256
JAY270	C5	144
JAY270	C5	160
JAY270	C6	134
JAY270	C6	134
JAY270	C7	282
JAY270	C7	304
JAY270	C8	136
JAY270	C8	139
JAY270	C9	98
JAY270	C9	98
JAY270	D1	125
JAY270	D1	125
JAY270	D2	144
JAY270	D2	144
JAY270	D7	117
JAY270	D7	117
JAY270	GAG	275
JAY270	GAG	275
JAY270	SCAAT2	352
JAY270	SCAAT2	373
JAY270	SCAAT3	247
JAY270	SCAAT3	280
JAY270	SCAAT6	262
JAY270	SCAAT6	262
JAY270	YLL079	299
JAY270	YLL079	299
L1374	C10	170
L1374	C10	170
L1374	C11	217
L1374	C11	217
L1374	C2	164
L1374	C2	164
L1374	C3	120
L1374	C3	120
L1374	C4	259
L1374	C4	259
L1374	C5	130
L1374	C5	130
L1374	C6	108
L1374	C6	108
L1374	C7	295
L1374	C7	295
L1374	C8	136
L1374	C8	136
L1374	C9	95
L1374	C9	95
L1374	D1	125
L1374	D1	125
L1374	D2	156
L1374	D2	156
L1374	D7	117
L1374	D7	117
L1374	GAG	287
L1374	GAG	287
L1374	SCAAT2	373
L1374	SCAAT2	373
L1374	SCAAT3	271
L1374	SCAAT3	271
L1374	SCAAT6	262
L1374	SCAAT6	262
L1374	YLL079	299
L1374	YLL079	299
L1414	C10	182
L1414	C10	242
L1414	C11	185
L1414	C11	205
L1414	C2	167
L1414	C2	167
L1414	C3	114
L1414	C3	114
L1414	C4	247
L1414	C4	247
L1414	C5	140
L1414	C5	140
L1414	C6	110
L1414	C6	110
L1414	C7	262
L1414	C7	295
L1414	C8	145
L1414	C8	151
L1414	C9	95
L1414	C9	95
L1414	D1	125
L1414	D1	125
L1414	D2	150
L1414	D2	150
L1414	D7	115
L1414	D7	115
L1414	GAG	287
L1414	GAG	287
L1414	SCAAT2	373
L1414	SCAAT2	373
L1414	SCAAT3	244
L1414	SCAAT3	262
L1414	SCAAT6	262
L1414	SCAAT6	268
L1414	YLL079	297
L1414	YLL079	297
L1528	C10	203
L1528	C10	203
L1528	C11	185
L1528	C11	185
L1528	C2	161
L1528	C2	161
L1528	C3	120
L1528	C3	120
L1528	C4	253
L1528	C4	253
L1528	C5	134
L1528	C5	134
L1528	C6	110
L1528	C6	110
L1528	C7	295
L1528	C7	295
L1528	C8	151
L1528	C8	151
L1528	C9	95
L1528	C9	95
L1528	D1	125
L1528	D1	125
L1528	D2	150
L1528	D2	150
L1528	D7	117
L1528	D7	117
L1528	GAG	287
L1528	GAG	287
L1528	SCAAT2	379
L1528	SCAAT2	379
L1528	SCAAT3	262
L1528	SCAAT3	262
L1528	SCAAT6	262
L1528	SCAAT6	262
L1528	YLL079	295
L1528	YLL079	295
LV10	C10	215
LV10	C10	230
LV10	C11	205
LV10	C11	205
LV10	C2	164
LV10	C2	167
LV10	C3	114
LV10	C3	114
LV10	C4	250
LV10	C4	259
LV10	C5	114
LV10	C5	128
LV10	C6	108
LV10	C6	108
LV10	C7	295
LV10	C7	298
LV10	C8	136
LV10	C8	151
LV10	C9	95
LV10	C9	95
LV10	D1	125
LV10	D1	125
LV10	D2	150
LV10	D2	150
LV10	D7	115
LV10	D7	115
LV10	GAG	299
LV10	GAG	299
LV10	SCAAT2	367
LV10	SCAAT2	376
LV10	SCAAT3	265
LV10	SCAAT3	265
LV10	SCAAT6	262
LV10	SCAAT6	265
LV10	YLL079	297
LV10	YLL079	301
MYC611	C10	206
MYC611	C10	206
MYC611	C11	185
MYC611	C11	185
MYC611	C2	167
MYC611	C2	167
MYC611	C3	120
MYC611	C3	123
MYC611	C4	256
MYC611	C4	256
MYC611	C5	114
MYC611	C5	114
MYC611	C6	108
MYC611	C6	108
MYC611	C7	274
MYC611	C7	277
MYC611	C8	145
MYC611	C8	145
MYC611	C9	95
MYC611	C9	95
MYC611	D1	125
MYC611	D1	125
MYC611	D2	150
MYC611	D2	150
MYC611	D7	117
MYC611	D7	117
MYC611	GAG	287
MYC611	GAG	287
MYC611	SCAAT2	370
MYC611	SCAAT2	370
MYC611	SCAAT3	256
MYC611	SCAAT3	256
MYC611	SCAAT6	262
MYC611	SCAAT6	265
MYC611	YLL079	295
MYC611	YLL079	295
RM11a	C10	191
RM11a	C10	191
RM11a	C11	207
RM11a	C11	207
RM11a	C2	164
RM11a	C2	164
RM11a	C3	120
RM11a	C3	120
RM11a	C4	256
RM11a	C4	256
RM11a	C5	130
RM11a	C5	130
RM11a	C6	116
RM11a	C6	116
RM11a	C7	271
RM11a	C7	271
RM11a	C8	142
RM11a	C8	142
RM11a	C9	95
RM11a	C9	95
RM11a	D1	125
RM11a	D1	125
RM11a	D2	159
RM11a	D2	159
RM11a	D7	117
RM11a	D7	117
RM11a	GAG	320
RM11a	GAG	320
RM11a	SCAAT2	373
RM11a	SCAAT2	373
RM11a	SCAAT3	241
RM11a	SCAAT3	241
RM11a	SCAAT6	262
RM11a	SCAAT6	262
RM11a	YLL079	299
RM11a	YLL079	299
S288C	C10	233
S288C	C10	233
S288C	C11	199
S288C	C11	199
S288C	C2	170
S288C	C2	170
S288C	C3	120
S288C	C3	120
S288C	C4	238
S288C	C4	238
S288C	C5	164
S288C	C5	164
S288C	C6	100
S288C	C6	100
S288C	C7	292
S288C	C7	292
S288C	C8	127
S288C	C8	127
S288C	C9	89
S288C	C9	89
S288C	D1	128
S288C	D1	128
S288C	D2	159
S288C	D2	159
S288C	D7	117
S288C	D7	117
S288C	GAG	302
S288C	GAG	302
S288C	SCAAT2	391
S288C	SCAAT2	391
S288C	SCAAT3	268
S288C	SCAAT3	268
S288C	SCAAT6	271
S288C	SCAAT6	271
S288C	YLL079	299
S288C	YLL079	299
SIGMA1278	C10	227
SIGMA1278	C10	227
SIGMA1278	C11	185
SIGMA1278	C11	185
SIGMA1278	C2	170
SIGMA1278	C2	170
SIGMA1278	C3	120
SIGMA1278	C3	120
SIGMA1278	C4	238
SIGMA1278	C4	238
SIGMA1278	C5	162
SIGMA1278	C5	162
SIGMA1278	C6	100
SIGMA1278	C6	100
SIGMA1278	C7	292
SIGMA1278	C7	292
SIGMA1278	C8	139
SIGMA1278	C8	139
SIGMA1278	C9	95
SIGMA1278	C9	95
SIGMA1278	D1	125
SIGMA1278	D1	125
SIGMA1278	D2	150
SIGMA1278	D2	150
SIGMA1278	D7	117
SIGMA1278	D7	117
SIGMA1278	GAG	287
SIGMA1278	GAG	287
SIGMA1278	SCAAT2	391
SIGMA1278	SCAAT2	391
SIGMA1278	SCAAT3	280
SIGMA1278	SCAAT3	280
SIGMA1278	SCAAT6	271
SIGMA1278	SCAAT6	271
SIGMA1278	YLL079	299
SIGMA1278	YLL079	299
N.FERM	C10	200
N.FERM	C10	251
N.FERM	C11	183
N.FERM	C11	207
N.FERM	C2	164
N.FERM	C2	167
N.FERM	C3	114
N.FERM	C3	120
N.FERM	C4	304
N.FERM	C4	304
N.FERM	C5	116
N.FERM	C5	124
N.FERM	C6	108
N.FERM	C6	114
N.FERM	C7	274
N.FERM	C7	283
N.FERM	C8	136
N.FERM	C8	142
N.FERM	C9	92
N.FERM	C9	92
N.FERM	D1	122
N.FERM	D1	125
N.FERM	D2	150
N.FERM	D2	159
N.FERM	D7	117
N.FERM	D7	117
N.FERM	GAG	314
N.FERM	GAG	320
N.FERM	SCAAT2	370
N.FERM	SCAAT2	370
N.FERM	SCAAT3	250
N.FERM	SCAAT3	343
N.FERM	SCAAT6	256
N.FERM	SCAAT6	262
N.FERM	YLL079	281
N.FERM	YLL079	293
NC02	C10	188
NC02	C10	188
NC02	C11	179
NC02	C11	179
NC02	C2	164
NC02	C2	164
NC02	C3	108
NC02	C3	108
NC02	C4	226
NC02	C4	292
NC02	C5	112
NC02	C5	112
NC02	C6	118
NC02	C6	118
NC02	C7	250
NC02	C7	250
NC02	C8	127
NC02	C8	127
NC02	C9	89
NC02	C9	89
NC02	D1	122
NC02	D1	122
NC02	D2	150
NC02	D2	150
NC02	D7	143
NC02	D7	143
NC02	GAG	284
NC02	GAG	284
NC02	SCAAT2	349
NC02	SCAAT2	349
NC02	SCAAT3	262
NC02	SCAAT3	262
NC02	SCAAT6	268
NC02	SCAAT6	268
NC02	YLL079	279
NC02	YLL079	279
NCYC361	C10	221
NCYC361	C10	221
NCYC361	C11	187
NCYC361	C11	187
NCYC361	C2	191
NCYC361	C2	191
NCYC361	C3	123
NCYC361	C3	123
NCYC361	C4	250
NCYC361	C4	250
NCYC361	C5	108
NCYC361	C5	114
NCYC361	C6	106
NCYC361	C6	106
NCYC361	C7	274
NCYC361	C7	274
NCYC361	C8	127
NCYC361	C8	127
NCYC361	C9	95
NCYC361	C9	95
NCYC361	D1	128
NCYC361	D1	128
NCYC361	D2	183
NCYC361	D2	183
NCYC361	D7	117
NCYC361	D7	117
NCYC361	GAG	323
NCYC361	GAG	323
NCYC361	SCAAT2	376
NCYC361	SCAAT2	376
NCYC361	SCAAT3	247
NCYC361	SCAAT3	247
NCYC361	SCAAT6	262
NCYC361	SCAAT6	262
NCYC361	YLL079	297
NCYC361	YLL079	297
Y9	C10	221
Y9	C10	221
Y9	C11	189
Y9	C11	189
Y9	C2	173
Y9	C2	173
Y9	C3	114
Y9	C3	114
Y9	C4	342
Y9	C4	342
Y9	C5	112
Y9	C5	112
Y9	C6	122
Y9	C6	122
Y9	C7	277
Y9	C7	277
Y9	C8	130
Y9	C8	130
Y9	C9	98
Y9	C9	98
Y9	D1	125
Y9	D1	125
Y9	D2	159
Y9	D2	159
Y9	D7	117
Y9	D7	117
Y9	GAG	341
Y9	GAG	341
Y9	SCAAT2	361
Y9	SCAAT2	361
Y9	SCAAT3	241
Y9	SCAAT3	241
Y9	SCAAT6	305
Y9	SCAAT6	305
Y9	YLL079	295
Y9	YLL079	295
YJM428	C10	155
YJM428	C10	257
YJM428	C11	181
YJM428	C11	181
YJM428	C2	155
YJM428	C2	155
YJM428	C3	120
YJM428	C3	120
YJM428	C4	259
YJM428	C4	259
YJM428	C5	116
YJM428	C5	116
YJM428	C6	108
YJM428	C6	108
YJM428	C7	295
YJM428	C7	295
YJM428	C8	127
YJM428	C8	127
YJM428	C9	122
YJM428	C9	122
YJM428	D1	116
YJM428	D1	116
YJM428	D2	147
YJM428	D2	147
YJM428	D7	155
YJM428	D7	155
YJM428	GAG	302
YJM428	GAG	302
YJM428	SCAAT2	373
YJM428	SCAAT2	373
YJM428	SCAAT3	232
YJM428	SCAAT3	232
YJM428	SCAAT6	268
YJM428	SCAAT6	268
YJM428	YLL079	309
YJM428	YLL079	309
YJM653	C10	206
YJM653	C10	233
YJM653	C11	187
YJM653	C11	199
YJM653	C2	158
YJM653	C2	170
YJM653	C3	114
YJM653	C3	120
YJM653	C4	238
YJM653	C4	307
YJM653	C5	132
YJM653	C5	162
YJM653	C6	134
YJM653	C6	134
YJM653	C7	280
YJM653	C7	292
YJM653	C8	127
YJM653	C8	139
YJM653	C9	89
YJM653	C9	107
YJM653	D1	128
YJM653	D1	143
YJM653	D2	159
YJM653	D2	159
YJM653	D7	117
YJM653	D7	117
YJM653	GAG	302
YJM653	GAG	326
YJM653	SCAAT2	376
YJM653	SCAAT2	391
YJM653	SCAAT3	205
YJM653	SCAAT3	268
YJM653	SCAAT6	262
YJM653	SCAAT6	271
YJM653	YLL079	279
YJM653	YLL079	299
B125.2	C10	167
B125.2	C10	167
B125.2	C11	185
B125.2	C11	207
B125.2	C2	164
B125.2	C2	164
B125.2	C3	114
B125.2	C3	114
B125.2	C4	247
B125.2	C4	247
B125.2	C5	128
B125.2	C5	144
B125.2	C6	108
B125.2	C6	108
B125.2	C7	295
B125.2	C7	295
B125.2	C8	142
B125.2	C8	142
B125.2	C9	95
B125.2	C9	95
B125.2	D1	125
B125.2	D1	125
B125.2	D2	150
B125.2	D2	156
B125.2	D7	117
B125.2	D7	117
B125.2	GAG	287
B125.2	GAG	287
B125.2	SCAAT2	373
B125.2	SCAAT2	373
B125.2	SCAAT3	265
B125.2	SCAAT3	265
B125.2	SCAAT6	262
B125.2	SCAAT6	262
B125.2	YLL079	297
B125.2	YLL079	297
B169.12	C10	164
B169.12	C10	167
B169.12	C11	181
B169.12	C11	181
B169.12	C2	155
B169.12	C2	158
B169.12	C3	120
B169.12	C3	120
B169.12	C4	333
B169.12	C4	333
B169.12	C5	112
B169.12	C5	112
B169.12	C6	98
B169.12	C6	100
B169.12	C7	253
B169.12	C7	286
B169.12	C8	103
B169.12	C8	127
B169.12	C9	89
B169.12	C9	89
B169.12	D1	143
B169.12	D1	143
B169.12	D2	153
B169.12	D2	153
B169.12	D7	145
B169.12	D7	145
B169.12	GAG	347
B169.12	GAG	347
B169.12	SCAAT2	370
B169.12	SCAAT2	370
B169.12	SCAAT3	241
B169.12	SCAAT3	241
B169.12	SCAAT6	250
B169.12	SCAAT6	250
B169.12	YLL079	291
B169.12	YLL079	291
B173.16	C10	191
B173.16	C10	191
B173.16	C11	187
B173.16	C11	187
B173.16	C2	167
B173.16	C2	167
B173.16	C3	123
B173.16	C3	123
B173.16	C4	253
B173.16	C4	253
B173.16	C5	112
B173.16	C5	112
B173.16	C6	106
B173.16	C6	106
B173.16	C7	277
B173.16	C7	295
B173.16	C8	139
B173.16	C8	151
B173.16	C9	92
B173.16	C9	95
B173.16	D1	116
B173.16	D1	125
B173.16	D2	150
B173.16	D2	150
B173.16	D7	111
B173.16	D7	117
B173.16	GAG	287
B173.16	GAG	287
B173.16	SCAAT2	373
B173.16	SCAAT2	373
B173.16	SCAAT3	256
B173.16	SCAAT3	265
B173.16	SCAAT6	262
B173.16	SCAAT6	262
B173.16	YLL079	295
B173.16	YLL079	295
B173.2	C10	191
B173.2	C10	191
B173.2	C11	185
B173.2	C11	211
B173.2	C2	167
B173.2	C2	167
B173.2	C3	123
B173.2	C3	123
B173.2	C4	253
B173.2	C4	253
B173.2	C5	112
B173.2	C5	112
B173.2	C6	106
B173.2	C6	106
B173.2	C7	301
B173.2	C7	301
B173.2	C8	139
B173.2	C8	151
B173.2	C9	92
B173.2	C9	95
B173.2	D1	125
B173.2	D1	125
B173.2	D2	150
B173.2	D2	150
B173.2	D7	117
B173.2	D7	117
B173.2	GAG	287
B173.2	GAG	287
B173.2	SCAAT2	373
B173.2	SCAAT2	373
B173.2	SCAAT3	256
B173.2	SCAAT3	265
B173.2	SCAAT6	262
B173.2	SCAAT6	262
B173.2	YLL079	303
B173.2	YLL079	303
B173.4	C10	191
B173.4	C10	191
B173.4	C11	185
B173.4	C11	211
B173.4	C2	167
B173.4	C2	167
B173.4	C3	123
B173.4	C3	123
B173.4	C4	253
B173.4	C4	253
B173.4	C5	112
B173.4	C5	112
B173.4	C6	106
B173.4	C6	106
B173.4	C7	295
B173.4	C7	295
B173.4	C8	139
B173.4	C8	151
B173.4	C9	92
B173.4	C9	95
B173.4	D1	125
B173.4	D1	125
B173.4	D2	150
B173.4	D2	150
B173.4	D7	115
B173.4	D7	115
B173.4	GAG	287
B173.4	GAG	287
B173.4	SCAAT2	373
B173.4	SCAAT2	373
B173.4	SCAAT3	256
B173.4	SCAAT3	265
B173.4	SCAAT6	262
B173.4	SCAAT6	262
B173.4	YLL079	297
B173.4	YLL079	297
B197.1	C10	200
B197.1	C10	251
B197.1	C11	183
B197.1	C11	207
B197.1	C2	164
B197.1	C2	167
B197.1	C3	114
B197.1	C3	120
B197.1	C4	304
B197.1	C4	304
B197.1	C5	116
B197.1	C5	124
B197.1	C6	108
B197.1	C6	114
B197.1	C7	274
B197.1	C7	283
B197.1	C8	136
B197.1	C8	142
B197.1	C9	92
B197.1	C9	92
B197.1	D1	122
B197.1	D1	125
B197.1	D2	150
B197.1	D2	159
B197.1	D7	117
B197.1	D7	117
B197.1	GAG	314
B197.1	GAG	320
B197.1	SCAAT2	370
B197.1	SCAAT2	370
B197.1	SCAAT3	250
B197.1	SCAAT3	343
B197.1	SCAAT6	256
B197.1	SCAAT6	262
B197.1	YLL079	281
B197.1	YLL079	293
Big217.2	C10	191
Big217.2	C10	191
Big217.2	C11	185
Big217.2	C11	185
Big217.2	C2	167
Big217.2	C2	167
Big217.2	C3	99
Big217.2	C3	99
Big217.2	C4	241
Big217.2	C4	253
Big217.2	C5	112
Big217.2	C5	112
Big217.2	C6	106
Big217.2	C6	106
Big217.2	C7	295
Big217.2	C7	295
Big217.2	C8	127
Big217.2	C8	127
Big217.2	C9	80
Big217.2	C9	80
Big217.2	D1	125
Big217.2	D1	125
Big217.2	D2	153
Big217.2	D2	153
Big217.2	D7	117
Big217.2	D7	117
Big217.2	GAG	287
Big217.2	GAG	287
Big217.2	SCAAT2	364
Big217.2	SCAAT2	364
Big217.2	SCAAT3	313
Big217.2	SCAAT3	313
Big217.2	SCAAT6	262
Big217.2	SCAAT6	262
Big217.2	YLL079	295
Big217.2	YLL079	295
Big223.8	C10	215
Big223.8	C10	215
Big223.8	C11	207
Big223.8	C11	207
Big223.8	C2	167
Big223.8	C2	167
Big223.8	C3	135
Big223.8	C3	135
Big223.8	C4	256
Big223.8	C4	256
Big223.8	C5	112
Big223.8	C5	112
Big223.8	C6	112
Big223.8	C6	112
Big223.8	C7	292
Big223.8	C7	292
Big223.8	C8	136
Big223.8	C8	136
Big223.8	C9	95
Big223.8	C9	95
Big223.8	D1	125
Big223.8	D1	125
Big223.8	D2	150
Big223.8	D2	150
Big223.8	D7	117
Big223.8	D7	117
Big223.8	GAG	320
Big223.8	GAG	320
Big223.8	SCAAT2	379
Big223.8	SCAAT2	379
Big223.8	SCAAT3	247
Big223.8	SCAAT3	247
Big223.8	SCAAT6	262
Big223.8	SCAAT6	262
Big223.8	YLL079	299
Big223.8	YLL079	299
C261.4	C10	191
C261.4	C10	191
C261.4	C11	185
C261.4	C11	211
C261.4	C2	167
C261.4	C2	167
C261.4	C3	120
C261.4	C3	123
C261.4	C4	253
C261.4	C4	256
C261.4	C5	112
C261.4	C5	112
C261.4	C6	106
C261.4	C6	106
C261.4	C7	295
C261.4	C7	295
C261.4	C8	139
C261.4	C8	148
C261.4	C9	92
C261.4	C9	95
C261.4	D1	125
C261.4	D1	125
C261.4	D2	150
C261.4	D2	150
C261.4	D7	117
C261.4	D7	117
C261.4	GAG	287
C261.4	GAG	287
C261.4	SCAAT2	373
C261.4	SCAAT2	373
C261.4	SCAAT3	256
C261.4	SCAAT3	265
C261.4	SCAAT6	262
C261.4	SCAAT6	262
C261.4	YLL079	297
C261.4	YLL079	297
P138.4	C10	230
P138.4	C10	230
P138.4	C11	187
P138.4	C11	207
P138.4	C2	167
P138.4	C2	167
P138.4	C3	120
P138.4	C3	129
P138.4	C4	247
P138.4	C4	265
P138.4	C5	140
P138.4	C5	140
P138.4	C6	108
P138.4	C6	112
P138.4	C7	253
P138.4	C7	298
P138.4	C8	142
P138.4	C8	145
P138.4	C9	95
P138.4	C9	95
P138.4	D1	125
P138.4	D1	125
P138.4	D2	150
P138.4	D2	150
P138.4	D7	117
P138.4	D7	117
P138.4	GAG	296
P138.4	GAG	320
P138.4	SCAAT2	373
P138.4	SCAAT2	373
P138.4	SCAAT3	247
P138.4	SCAAT3	247
P138.4	SCAAT6	262
P138.4	SCAAT6	265
P138.4	YLL079	299
P138.4	YLL079	299
P148.1	C10	206
P148.1	C10	206
P148.1	C11	185
P148.1	C11	185
P148.1	C2	167
P148.1	C2	167
P148.1	C3	120
P148.1	C3	123
P148.1	C4	250
P148.1	C4	250
P148.1	C5	114
P148.1	C5	128
P148.1	C6	108
P148.1	C6	108
P148.1	C7	247
P148.1	C7	271
P148.1	C8	145
P148.1	C8	145
P148.1	C9	95
P148.1	C9	95
P148.1	D1	125
P148.1	D1	125
P148.1	D2	153
P148.1	D2	153
P148.1	D7	117
P148.1	D7	117
P148.1	GAG	287
P148.1	GAG	287
P148.1	SCAAT2	370
P148.1	SCAAT2	370
P148.1	SCAAT3	250
P148.1	SCAAT3	250
P148.1	SCAAT6	256
P148.1	SCAAT6	262
P148.1	YLL079	295
P148.1	YLL079	295
P158.4	C10	191
P158.4	C10	191
P158.4	C11	193
P158.4	C11	193
P158.4	C2	164
P158.4	C2	164
P158.4	C3	108
P158.4	C3	108
P158.4	C4	256
P158.4	C4	256
P158.4	C5	106
P158.4	C5	114
P158.4	C6	94
P158.4	C6	94
P158.4	C7	253
P158.4	C7	253
P158.4	C8	136
P158.4	C8	136
P158.4	C9	98
P158.4	C9	98
P158.4	D1	128
P158.4	D1	128
P158.4	D2	150
P158.4	D2	150
P158.4	D7	173
P158.4	D7	173
P158.4	GAG	266
P158.4	GAG	266
P158.4	SCAAT2	373
P158.4	SCAAT2	373
P158.4	SCAAT3	262
P158.4	SCAAT3	262
P158.4	SCAAT6	262
P158.4	SCAAT6	262
P158.4	YLL079	281
P158.4	YLL079	281
P173.3	C10	191
P173.3	C10	191
P173.3	C11	185
P173.3	C11	211
P173.3	C2	167
P173.3	C2	167
P173.3	C3	123
P173.3	C3	123
P173.3	C4	253
P173.3	C4	256
P173.3	C5	106
P173.3	C5	114
P173.3	C6	106
P173.3	C6	106
P173.3	C7	295
P173.3	C7	295
P173.3	C8	139
P173.3	C8	148
P173.3	C9	92
P173.3	C9	95
P173.3	D1	125
P173.3	D1	125
P173.3	D2	150
P173.3	D2	150
P173.3	D7	117
P173.3	D7	117
P173.3	GAG	287
P173.3	GAG	287
P173.3	SCAAT2	373
P173.3	SCAAT2	373
P173.3	SCAAT3	256
P173.3	SCAAT3	265
P173.3	SCAAT6	262
P173.3	SCAAT6	262
P173.3	YLL079	297
P173.3	YLL079	297
P225.3	C10	185
P225.3	C10	191
P225.3	C11	193
P225.3	C11	211
P225.3	C2	164
P225.3	C2	167
P225.3	C3	120
P225.3	C3	123
P225.3	C4	250
P225.3	C4	256
P225.3	C5	112
P225.3	C5	112
P225.3	C6	106
P225.3	C6	106
P225.3	C7	286
P225.3	C7	295
P225.3	C8	139
P225.3	C8	154
P225.3	C9	92
P225.3	C9	92
P225.3	D1	125
P225.3	D1	125
P225.3	D2	150
P225.3	D2	150
P225.3	D7	117
P225.3	D7	117
P225.3	GAG	287
P225.3	GAG	287
P225.3	SCAAT2	373
P225.3	SCAAT2	373
P225.3	SCAAT3	250
P225.3	SCAAT3	256
P225.3	SCAAT6	262
P225.3	SCAAT6	262
P225.3	YLL079	297
P225.3	YLL079	297
P227.11	C10	206
P227.11	C10	206
P227.11	C11	185
P227.11	C11	185
P227.11	C2	167
P227.11	C2	167
P227.11	C3	120
P227.11	C3	123
P227.11	C4	256
P227.11	C4	256
P227.11	C5	114
P227.11	C5	114
P227.11	C6	108
P227.11	C6	108
P227.11	C7	253
P227.11	C7	277
P227.11	C8	145
P227.11	C8	145
P227.11	C9	95
P227.11	C9	95
P227.11	D1	125
P227.11	D1	125
P227.11	D2	150
P227.11	D2	150
P227.11	D7	117
P227.11	D7	117
P227.11	GAG	287
P227.11	GAG	287
P227.11	SCAAT2	370
P227.11	SCAAT2	370
P227.11	SCAAT3	256
P227.11	SCAAT3	256
P227.11	SCAAT6	262
P227.11	SCAAT6	265
P227.11	YLL079	295
P227.11	YLL079	295
P234.15	C10	224
P234.15	C10	224
P234.15	C11	185
P234.15	C11	185
P234.15	C2	161
P234.15	C2	161
P234.15	C3	120
P234.15	C3	120
P234.15	C4	259
P234.15	C4	259
P234.15	C5	128
P234.15	C5	128
P234.15	C6	114
P234.15	C6	114
P234.15	C7	301
P234.15	C7	301
P234.15	C8	136
P234.15	C8	136
P234.15	C9	92
P234.15	C9	92
P234.15	D1	125
P234.15	D1	125
P234.15	D2	150
P234.15	D2	150
P234.15	D7	115
P234.15	D7	115
P234.15	GAG	296
P234.15	GAG	296
P234.15	SCAAT2	376
P234.15	SCAAT2	376
P234.15	SCAAT3	274
P234.15	SCAAT3	274
P234.15	SCAAT6	262
P234.15	SCAAT6	262
P234.15	YLL079	295
P234.15	YLL079	295
P234.5	C10	191
P234.5	C10	191
P234.5	C11	193
P234.5	C11	193
P234.5	C2	164
P234.5	C2	164
P234.5	C3	108
P234.5	C3	108
P234.5	C4	256
P234.5	C4	256
P234.5	C5	112
P234.5	C5	112
P234.5	C6	94
P234.5	C6	94
P234.5	C7	253
P234.5	C7	253
P234.5	C8	136
P234.5	C8	136
P234.5	C9	98
P234.5	C9	98
P234.5	D1	128
P234.5	D1	128
P234.5	D2	150
P234.5	D2	150
P234.5	D7	173
P234.5	D7	173
P234.5	GAG	266
P234.5	GAG	266
P234.5	SCAAT2	373
P234.5	SCAAT2	373
P234.5	SCAAT3	262
P234.5	SCAAT3	262
P234.5	SCAAT6	262
P234.5	SCAAT6	262
P234.5	YLL079	281
P234.5	YLL079	281
P254.12	C10	227
P254.12	C10	230
P254.12	C11	211
P254.12	C11	211
P254.12	C2	161
P254.12	C2	167
P254.12	C3	123
P254.12	C3	123
P254.12	C4	247
P254.12	C4	247
P254.12	C5	138
P254.12	C5	152
P254.12	C6	110
P254.12	C6	110
P254.12	C7	304
P254.12	C7	307
P254.12	C8	136
P254.12	C8	136
P254.12	C9	95
P254.12	C9	95
P254.12	D1	116
P254.12	D1	125
P254.12	D2	150
P254.12	D2	150
P254.12	D7	117
P254.12	D7	117
P254.12	GAG	356
P254.12	GAG	359
P254.12	SCAAT2	370
P254.12	SCAAT2	373
P254.12	SCAAT3	247
P254.12	SCAAT3	265
P254.12	SCAAT6	262
P254.12	SCAAT6	262
P254.12	YLL079	299
P254.12	YLL079	299
P254.2	C10	230
P254.2	C10	230
P254.2	C11	185
P254.2	C11	185
P254.2	C2	164
P254.2	C2	164
P254.2	C3	120
P254.2	C3	123
P254.2	C4	250
P254.2	C4	253
P254.2	C4	256
P254.2	C5	144
P254.2	C5	144
P254.2	C6	106
P254.2	C6	108
P254.2	C7	301
P254.2	C7	301
P254.2	C8	124
P254.2	C8	124
P254.2	C9	92
P254.2	C9	95
P254.2	D1	125
P254.2	D1	125
P254.2	D2	168
P254.2	D2	168
P254.2	D7	117
P254.2	D7	117
P254.2	GAG	347
P254.2	GAG	347
P254.2	SCAAT2	376
P254.2	SCAAT2	376
P254.2	SCAAT3	250
P254.2	SCAAT3	250
P254.2	SCAAT6	262
P254.2	SCAAT6	262
P254.2	YLL079	295
P254.2	YLL079	297
P254.3	C10	227
P254.3	C10	227
P254.3	C11	205
P254.3	C11	205
P254.3	C2	167
P254.3	C2	167
P254.3	C3	120
P254.3	C3	120
P254.3	C4	268
P254.3	C4	268
P254.3	C5	140
[truncated: 7,555 more rows]
